# Supplementary material for: 3D Photogrammetry-Driven Craniofacial Analysis in Orthodontics: A Scoping Review of Recent Applications
Source: Bioengineering (Basel). 2025 Nov 18;12(11):1263. doi: 10.3390/bioengineering12111263 (PMC12650070; doi:10.3390/bioengineering12111263)
Supplement: Supplementary file 1 [file bioengineering-12-01263-s001.zip]

Archive with 2 entries (2 files):
- bioengineering-3945822-PRISMA-ScR-Fillable-Checklist_HungPK.pdf
- bioengineering-3945822-Supplementary Materials.pdf
